# Supplementary material for: Th2 Cytokines Affect the Innate Immune Barrier without Impairing the Physical Barrier in a 3D Model of Normal Human Skin
Source: J Clin Med. 2023 Mar 1;12(5):1941. doi: 10.3390/jcm12051941 (PMC10003590; doi:10.3390/jcm12051941)
Supplement: Supplementary file 1 [file jcm-12-01941-s001.zip]

Archive with 1 entries (1 files):
- jcm-2234834-supplementary.pdf
